# Supplementary material for: Drivers of plateau adaptability in cashmere goats revealed by genomic and transcriptomic analyses
Source: BMC Genomics. 2023 Aug 1;24:428. doi: 10.1186/s12864-023-09333-1 (PMC10391913; doi:10.1186/s12864-023-09333-1)
Supplement: Supplementary file 1 — Supplementary Material 1 [file 12864_2023_9333_MOESM1_ESM.xlsx]

## Sheet: Sheet1
Table S1 The Statistics of SNPs detection.
	Category	Number of SNPs
	Upstream	75322
Exonic	Stop gain	360
Exonic	Stop loss	60
Exonic	Synonymous	46783
Exonic	Non-synonymous	32130
	Intronic	5213489
	Splicing	184
	Downstream	90707
	upstream/downstream	1943
	Intergenic	9784123
	ts	10788132
	tv	4561129
	ts/tv	2.365
	Total	15349261
