# Supplementary material for: Drivers of plateau adaptability in cashmere goats revealed by genomic and transcriptomic analyses
Source: BMC Genomics. 2023 Aug 1;24:428. doi: 10.1186/s12864-023-09333-1 (PMC10391913; doi:10.1186/s12864-023-09333-1)
Supplement: Supplementary file 2 — Supplementary Material 2 [file 12864_2023_9333_MOESM2_ESM.xlsx]

## Sheet: J vs. T
Table S2 The GO and KEGG enrichment analysis of J vs. T PSGs.
Category	Term	Count	%	PValue	Genes	List Total	Pop Hits	Pop Total	Fold Enrichment	Bonferroni	Benjamini	FDR
GOTERM_BP_DIRECT	GO:0045747~positive regulation of Notch signaling pathway	5	0.94518	0.00924729	YAP1, POGLUT1, AAK1, HES1, WNT1	391	29	13479	5.94365	0.999999	1	1
GOTERM_BP_DIRECT	GO:0006959~humoral immune response	4	0.756144	0.0101695	LTA, TFEB, RBPJ, TNF	391	16	13479	8.61829	1	1	1
GOTERM_BP_DIRECT	GO:0060371~regulation of atrial cardiac muscle cell membrane depolarization	3	0.567108	0.0208303	GJA5, SCN1B, CACNA1G	391	8	13479	12.9274	1	1	1
GOTERM_BP_DIRECT	GO:0006590~thyroid hormone generation	3	0.567108	0.0322244	SLC16A10, DUOX2, SLC5A5	391	10	13479	10.3419	1	1	1
GOTERM_BP_DIRECT	GO:0007155~cell adhesion	10	1.89036	0.0326405	FARP2, AZGP1, ADGRG1, KITLG, FN1, CASS4, CD9, IGFBP7, HES1, FREM2	391	152	13479	2.26797	1	1	1
GOTERM_BP_DIRECT	GO:0008360~regulation of cell shape	7	1.32325	0.0383075	P2RY1, HPN, FN1, PSMG1, BRWD1, PTK2, ARHGAP35	391	86	13479	2.80595	1	1	1
GOTERM_BP_DIRECT	GO:0007413~axonal fasciculation	3	0.567108	0.0386441	RTN4, ARHGAP35, CDK5R1	391	11	13479	9.40177	1	1	1
GOTERM_BP_DIRECT	GO:0043065~positive regulation of apoptotic process	10	1.89036	0.0444897	SYCE3, ALDH1A3, WNT10B, GADD45B, RIPK2, DIABLO, LOC102181107, QRICH1, BMF, TNF	391	161	13479	2.14119	1	1	1
GOTERM_BP_DIRECT	GO:0007342~fusion of sperm to egg plasma membrane	3	0.567108	0.0455024	SPESP1, CD9, LOC102168691	391	12	13479	8.61829	1	1	1
GOTERM_BP_DIRECT	GO:0032717~negative regulation of interleukin-8 production	3	0.567108	0.0455024	OTUD7B, TLR6, ELANE	391	12	13479	8.61829	1	1	1
GOTERM_BP_DIRECT	GO:0070213~protein auto-ADP-ribosylation	3	0.567108	0.0455024	PARP1, TIPARP, PARP12	391	12	13479	8.61829	1	1	1
GOTERM_BP_DIRECT	GO:0002876~positive regulation of chronic inflammatory response to antigenic stimulus	2	0.378072	0.0570327	LTA, TNF	391	2	13479	34.4731	1	1	1
GOTERM_BP_DIRECT	GO:0070649~formin-nucleated actin cable assembly	2	0.378072	0.0570327	SPIRE2, SPIRE1	391	2	13479	34.4731	1	1	1
GOTERM_BP_DIRECT	GO:0045666~positive regulation of neuron differentiation	5	0.94518	0.0705059	SPAG9, RNF112, TGIF2, BRINP1, CPNE1	391	54	13479	3.19196	1	1	1
GOTERM_BP_DIRECT	GO:0048013~ephrin receptor signaling pathway	3	0.567108	0.0767291	PTK2, GIT1, CDK5R1	391	16	13479	6.46371	1	1	1
GOTERM_BP_DIRECT	GO:0090314~positive regulation of protein targeting to membrane	3	0.567108	0.0767291	C2CD5, MIEF2, CDK5R1	391	16	13479	6.46371	1	1	1
GOTERM_BP_DIRECT	GO:0060716~labyrinthine layer blood vessel development	3	0.567108	0.0767291	FBXW8, HES1, RBPJ	391	16	13479	6.46371	1	1	1
GOTERM_BP_DIRECT	GO:0034644~cellular response to UV	4	0.756144	0.0796738	PARP1, BMF, CDC25A, ATR	391	35	13479	3.93979	1	1	1
GOTERM_BP_DIRECT	GO:0016192~vesicle-mediated transport	7	1.32325	0.0840216	COPA, SAR1B, VPS33A, HPS4, SPIRE2, SPIRE1, VPS39	391	105	13479	2.29821	1	1	1
GOTERM_BP_DIRECT	GO:0051295~establishment of meiotic spindle localization	2	0.378072	0.0843205	SPIRE2, SPIRE1	391	3	13479	22.9821	1	1	1
GOTERM_BP_DIRECT	GO:0048625~myoblast fate commitment	2	0.378072	0.0843205	EPAS1, PITX1	391	3	13479	22.9821	1	1	1
GOTERM_BP_DIRECT	GO:1901098~positive regulation of autophagosome maturation	2	0.378072	0.0843205	CALCOCO2, SMCR8	391	3	13479	22.9821	1	1	1
GOTERM_BP_DIRECT	GO:0002438~acute inflammatory response to antigenic stimulus	2	0.378072	0.0843205	CD6, ELANE	391	3	13479	22.9821	1	1	1
GOTERM_BP_DIRECT	GO:0030216~keratinocyte differentiation	4	0.756144	0.0851362	YAP1, RBPJ, DSG4, IVL	391	36	13479	3.83035	1	1	1
GOTERM_BP_DIRECT	GO:0007130~synaptonemal complex assembly	3	0.567108	0.0853479	SYCE3, SYCE1, TRIP13	391	17	13479	6.0835	1	1	1
GOTERM_BP_DIRECT	GO:0045599~negative regulation of fat cell differentiation	4	0.756144	0.0907534	YAP1, WNT10B, CCDC85B, WNT1	391	37	13479	3.72683	1	1	1
GOTERM_BP_DIRECT	GO:0007018~microtubule-based movement	5	0.94518	0.0953372	DYNC1I2, STARD9, KIF24, DYNLRB1, KIF2B	391	60	13479	2.87276	1	1	1
GOTERM_CC_DIRECT	GO:0005576~extracellular region	32	6.04915	0.00447792	PKDCC, HSPB6, MSTN, TXN, ADGRG1, LOC102171106, LOC102175008, MAP28, IGFBP7, CILP2, LOC102176354, WNT1, LOC102188608, TIMP4, WNT10B, ENTPD5, ENTPD6, FN1, GDF5, KIF27, TMPRSS11D, BMP5, LOC102170003, MFAP4, LOC102170006, KITLG, CLPS, NMU, CRY2, CD9, GNRH1, LOC102175572	424	724	16268	1.69582	0.756761	1	1
GOTERM_CC_DIRECT	GO:0005829~cytosol	79	14.9338	0.00877471	C2CD5, TXNL4B, HSPB6, NCF1, SLC44A1, ICE2, GDA, PHF20, CALCOCO2, CCDC124, LOC102187025, YBX3, SH3RF1, CALB2, ANKRD9, IKBKB, TMEM266, ALKBH5, MAP1LC3A, CPNE1, CEP170, HOMER3, GIT1, EPM2A, PLA2G4F, FBXW8, RIPK2, STX8, P3H2, TFEB, FAM126A, ATXN2L, CDC37, CRY2, SNRPE, PRTN3, MAPT, YAP1, FLII, VPS4B, SHMT1, TXN, TTBK2, CLN3, SYCE1, MAPK7, RECQL5, FCHO1, GPC1, HIVEP1, PSMF1, MARK4, SNX5, PACSIN1, SPAG9…	424	2314	16268	1.30988	0.937727	1	1
GOTERM_CC_DIRECT	GO:0005813~centrosome	18	3.40265	0.0165224	DYNC1I2, TGIF2, VPS4B, EYA3, CCNF, TRIP4, AXIN2, FAM161A, CCDC85B, CEP170, DYNLRB1, CCDC81, MARK4, DCAF12, CEP76, OBSL1, GIT1, LRRCC1	424	368	16268	1.87669	0.994742	1	1
GOTERM_CC_DIRECT	GO:0019898~extrinsic component of membrane	4	0.756144	0.038692	RNF112, NCF1, NMT1, AZU1	424	29	16268	5.29213	0.999996	1	1
GOTERM_CC_DIRECT	GO:0016323~basolateral plasma membrane	8	1.51229	0.0532922	SLCO1C1, SLC6A6, SLC47A1, SLC16A10, LIN7A, CNNM2, LDLR, SLC9B2	424	130	16268	2.3611	1	1	1
GOTERM_CC_DIRECT	GO:0005783~endoplasmic reticulum	18	3.40265	0.06653	CDS1, TRAPPC3L, PHTF2, LOC102183842, SLC30A9, WFS1, SAR1B, MAMDC2, P3H2, MEOX2, DNAJC1, PEX3, LOC102191423, FKBP7, PSMG1, KDSR, PSMF1, CPEB4	424	438	16268	1.57676	1	1	1
GOTERM_CC_DIRECT	GO:0014069~postsynaptic density	6	1.13422	0.0677345	RNF112, DNAJC6, HOMER3, SYN2, RTN4, CPEB4	424	84	16268	2.74057	1	1	1
GOTERM_CC_DIRECT	GO:0035327~transcriptionally active chromatin	3	0.567108	0.0709433	ICE2, PADI2, EXOSC3	424	17	16268	6.77081	1	1	1
GOTERM_CC_DIRECT	GO:0000139~Golgi membrane	11	2.0794	0.0718026	GALNT11, CLN3, COPA, COG7, B3GNT4, B3GNT3, GOLIM4, COPG2, MANEAL, MANEA, TRIM23	424	226	16268	1.86747	1	1	1
GOTERM_CC_DIRECT	GO:0005635~nuclear envelope	5	0.94518	0.0739983	POLR2M, PARP1, SLC22A18, DNASE1, RTN4	424	61	16268	3.14491	1	1	1
GOTERM_CC_DIRECT	GO:0071953~elastic fiber	2	0.378072	0.0759997	MFAP4, EFEMP2	424	3	16268	25.5786	1	1	1
GOTERM_CC_DIRECT	GO:0030057~desmosome	3	0.567108	0.0784796	DSG2, DSG3, DSG4	424	18	16268	6.39465	1	1	1
GOTERM_CC_DIRECT	GO:0016605~PML body	5	0.94518	0.0849335	MAPK7, SATB1, CALCOCO2, TOP3A, ATR	424	64	16268	2.99749	1	1	1
GOTERM_MF_DIRECT	GO:0051087~chaperone binding	7	1.32325	0.0051599	DNAJC1, HSPB6, GRPEL2, FN1, HES1, MAPT, CDC25A	376	64	15018	4.3686	0.895724	1	1
GOTERM_MF_DIRECT	GO:0002020~protease binding	7	1.32325	0.00743861	CRADD, FN1, TRIP4, TNF, LDLR, ELANE, CDK5R1	376	69	15018	4.05204	0.96172	1	1
GOTERM_MF_DIRECT	GO:0097110~scaffold protein binding	5	0.94518	0.0254997	IKBKB, CDC37, LOC102179515, VIM, CACNA1G	376	45	15018	4.43794	0.999987	1	1
GOTERM_MF_DIRECT	GO:0005524~ATP binding	47	8.88469	0.0263849	SMARCAL1, LOC102183842, PKDCC, DDX27, DDX46, VPS4B, TTBK2, IKBKB, RECQL5, MAPK7, DHX34, P2RY1, EP400, DHX38, CNNM2, MARK4, CAMK2G, MAPK4, PMS1, TRAP1, HFM1, CSNK2A1, RIPK2, RIOK3, DCAKD, ENTPD5, STYK1, ENTPD6, LOC102185610, STARD9, KIF24, MYO9B, SMARCA2, SYN2, PTK2, KIF27, SRPK1, UBE2R2, STK17A, KATNAL2, WNK1, AAK1, UBE2N, TSSK6, TRIP13, KIF2B, ATR	376	1380	15018	1.36033	0.999992	1	1
GOTERM_MF_DIRECT	GO:0046592~polyamine oxidase activity	2	0.378072	0.0493182	SMOX, PAOX	376	2	15018	39.9415	1	1	1
GOTERM_MF_DIRECT	GO:0005212~structural constituent of eye lens	3	0.567108	0.0526994	HSPB6, MIP, VIM	376	15	15018	7.9883	1	1	1
GOTERM_MF_DIRECT	GO:1990404~protein ADP-ribosylase activity	3	0.567108	0.0526994	PARP1, TIPARP, PARP12	376	15	15018	7.9883	1	1	1
GOTERM_MF_DIRECT	GO:0000976~transcription regulatory region sequence-specific DNA binding	5	0.94518	0.0566205	CRY2, TFEB, SMARCA2, TNF, TAF2	376	58	15018	3.44323	1	1	1
GOTERM_MF_DIRECT	GO:0008201~heparin binding	6	1.13422	0.0665369	ADGRG1, EFEMP2, MSTN, FN1, AZU1, ELANE	376	87	15018	2.75459	1	1	1
GOTERM_MF_DIRECT	GO:0045134~uridine-diphosphatase activity	2	0.378072	0.0730599	ENTPD5, ENTPD6	376	3	15018	26.6277	1	1	1
GOTERM_MF_DIRECT	GO:0004373~glycogen (starch) synthase activity	2	0.378072	0.0730599	GYS2, EPM2A	376	3	15018	26.6277	1	1	1
GOTERM_MF_DIRECT	GO:0004359~glutaminase activity	2	0.378072	0.0730599	GLS2, GLS	376	3	15018	26.6277	1	1	1
GOTERM_MF_DIRECT	GO:0008532~N-acetyllactosaminide beta-1,3-N-acetylglucosaminyltransferase activity	2	0.378072	0.0730599	B3GNT4, B3GNT3	376	3	15018	26.6277	1	1	1
GOTERM_MF_DIRECT	GO:0008017~microtubule binding	9	1.70132	0.0744312	APC2, FAM161A, KATNAL2, STARD9, KIF24, MAPT, KIF2B, MARK4, KIF27	376	176	15018	2.04246	1	1	1
GOTERM_MF_DIRECT	GO:0005509~calcium ion binding	22	4.15879	0.0748175	C2CD5, PLA2G4F, CAPSL, SUSD1, TBC1D9, PCDH18, CALB2, SMOC2, LOC102170006, CRACR2A, EFEMP2, STIM2, EFHD2, CPNE1, OTOF, FKBP7, PADI2, DSG2, DSG3, DSG4, LDLR, DUOX2	376	600	15018	1.46452	1	1	1
GOTERM_MF_DIRECT	GO:0000978~RNA polymerase II core promoter proximal region sequence-specific DNA binding	15	2.83554	0.0806481	YAP1, EPAS1, NR1D2, RBPJ, MEOX2, NR2E3, FLI1, FOSL1, NFIC, HIVEP1, MXD1, E2F5, ZNF335, PITX1, TCFL5	376	370	15018	1.61925	1	1	1
GOTERM_MF_DIRECT	GO:0031625~ubiquitin protein ligase binding	10	1.89036	0.0835101	MAP1LC3A, WFS1, STX8, SLC22A18, CUL2, FZD8, PRR5L, AXIN2, ATP6V0C, RTN4	376	211	15018	1.89296	1	1	1
GOTERM_MF_DIRECT	GO:0004252~serine-type endopeptidase activity	9	1.70132	0.0843428	CFD, HPN, LOC102176354, PRTN3, AZU1, TMPRSS12, CTRC, ELANE, TMPRSS11D	376	181	15018	1.98604	1	1	1
GOTERM_MF_DIRECT	GO:0003950~NAD+ ADP-ribosyltransferase activity	3	0.567108	0.0879558	PARP1, TIPARP, PARP12	376	20	15018	5.99122	1	1	1
GOTERM_MF_DIRECT	GO:1990939~ATP-dependent microtubule motor activity	4	0.756144	0.0917468	STARD9, KIF24, KIF2B, KIF27	376	43	15018	3.71549	1	1	1
GOTERM_MF_DIRECT	GO:0004382~guanosine-diphosphatase activity	2	0.378072	0.0962103	ENTPD5, ENTPD6	376	4	15018	19.9707	1	1	1
KEGG_PATHWAY	chx05165:Human papillomavirus infection	18	3.40265	0.0150233	APC2, LOC102180584, LOC102183314, WNT10B, ITGA4, EGF, FN1, FZD8, AXIN2, RBPJ, TNF, PTK2, IKBKB, COL4A4, HES1, WNT1, ATP6V0C, ATR	239	356	8879	1.8784	0.987597	1	1
KEGG_PATHWAY	chx04934:Cushing syndrome	10	1.89036	0.0234433	APC2, WNT10B, FH, RASD1, FZD8, AXIN2, WNT1, LDLR, CAMK2G, CACNA1G	239	155	8879	2.39681	0.998971	1	1
KEGG_PATHWAY	chx05217:Basal cell carcinoma	6	1.13422	0.0264559	APC2, WNT10B, GADD45B, FZD8, AXIN2, WNT1	239	63	8879	3.53816	0.99958	1	1
KEGG_PATHWAY	chx05152:Tuberculosis	11	2.0794	0.0278756	LOC102170003, LOC102171106, RIPK2, IFNGR2, LOC102181444, MRC1, MAP28, TLR6, ATP6V0C, TNF, CAMK2G	239	186	8879	2.19708	0.999725	1	1
KEGG_PATHWAY	chx04657:IL-17 signaling pathway	7	1.32325	0.0384445	IKBKB, FOSL1, MAPK7, CCL20, TNF, MAPK4, IL17B	239	93	8879	2.79628	0.999988	1	1
KEGG_PATHWAY	chx05010:Alzheimer disease	17	3.21361	0.0561681	PSENEN, APC2, WNT10B, NDUFA13, PSMD11, CSNK2A1, FZD8, AXIN2, TNF, RTN4, IKBKB, ATG101, PSMA2, NOX4, MAPT, WNT1, CDK5R1	239	387	8879	1.63194	1	1	1
KEGG_PATHWAY	chx04940:Type I diabetes mellitus	5	0.94518	0.0766598	LOC102180584, LOC102183314, CD80, LTA, TNF	239	60	8879	3.09589	1	1	1
KEGG_PATHWAY	chx05022:Pathways of neurodegeneration - multiple diseases	19	3.59168	0.0870612	APC2, TRAP1, WNT10B, NDUFA13, PSMD11, CSNK2A1, FZD8, AXIN2, TNF, ATXN2L, MAP1LC3A, ATG101, PSMA2, NOX4, SMCR8, MAPT, WNT1, CAMK2G, CDK5R1	239	476	8879	1.4829	1	1	1
KEGG_PATHWAY	chx05418:Fluid shear stress and atherosclerosis	8	1.51229	0.0920706	IKBKB, MAPK7, NCF1, GPC1, MGST2, TXN, TNF, PTK2	239	144	8879	2.06392	1	1	1
KEGG_PATHWAY	chx05150:Staphylococcus aureus infection	6	1.13422	0.09366	CFD, LOC102170003, LOC102171106, LOC102181444, LOC102179515, MAP28	239	90	8879	2.47671	1	1	1
KEGG_PATHWAY	chx05225:Hepatocellular carcinoma	9	1.70132	0.0981688	APC2, WNT10B, PBRM1, GADD45B, FZD8, MGST2, AXIN2, WNT1, SMARCA2	239	175	8879	1.9106	1	1	1
