# Supplementary material for: Drivers of plateau adaptability in cashmere goats revealed by genomic and transcriptomic analyses
Source: BMC Genomics. 2023 Aug 1;24:428. doi: 10.1186/s12864-023-09333-1 (PMC10391913; doi:10.1186/s12864-023-09333-1)
Supplement: Supplementary file 3 — Supplementary Material 3 [file 12864_2023_9333_MOESM3_ESM.xlsx]

## Sheet: T vs. J
Table S3 The GO and KEGG enrichment analysis of T vs. J PSGs.
Category	Term	Count	%	PValue	Genes	List Total	Pop Hits	Pop Total	Fold Enrichment	Bonferroni	Benjamini	FDR
GOTERM_BP_DIRECT	GO:0014883~transition between fast and slow fiber	5	0.854701	7.14739e-05	LOC106502520, ACTN3, ATP2A2, LOC102190194, LOC102181869	383	9	13479	19.5518	0.090945	0.0953462	0.0953462
GOTERM_BP_DIRECT	GO:0042542~response to hydrogen peroxide	4	0.683761	0.00410639	PRKAA1, STK24, TRPA1, SOD1	383	12	13479	11.7311	0.995869	1	1
GOTERM_BP_DIRECT	GO:0014728~regulation of the force of skeletal muscle contraction	3	0.512821	0.004628	LOC106502520, ACTN3, LOC102181869	383	4	13479	26.3949	0.997946	1	1
GOTERM_BP_DIRECT	GO:0007601~visual perception	8	1.36752	0.0103274	LUM, RHO, GUCA1B, GUCA1A, CRYBB2, PDE6A, VAX2, OPN5	383	85	13479	3.3123	0.999999	1	1
GOTERM_BP_DIRECT	GO:0050665~hydrogen peroxide biosynthetic process	3	0.512821	0.0111416	DUOX1, DUOX2, SOD1	383	6	13479	17.5966	1	1	1
GOTERM_BP_DIRECT	GO:0055010~ventricular cardiac muscle tissue morphogenesis	4	0.683761	0.0233224	LOC106502520, MYL2, ISL1, LOC102181869	383	22	13479	6.39877	1	1	1
GOTERM_BP_DIRECT	GO:0002026~regulation of the force of heart contraction	3	0.512821	0.0310125	LOC106502520, ATP2A2, LOC102181869	383	10	13479	10.558	1	1	1
GOTERM_BP_DIRECT	GO:0050727~regulation of inflammatory response	5	0.854701	0.0353905	AREL1, TNIP1, DUOXA1, DUOXA2, JAK2	383	44	13479	3.99923	1	1	1
GOTERM_BP_DIRECT	GO:1903358~regulation of Golgi organization	3	0.512821	0.0372052	STX18, PDE4DIP, CAMSAP2	383	11	13479	9.59815	1	1	1
GOTERM_BP_DIRECT	GO:0042446~hormone biosynthetic process	3	0.512821	0.0438249	CHST8, DUOX1, DUOX2	383	12	13479	8.7983	1	1	1
GOTERM_BP_DIRECT	GO:0014898~cardiac muscle hypertrophy in response to stress	3	0.512821	0.0508427	LOC106502520, ATP2A2, LOC102181869	383	13	13479	8.12151	1	1	1
GOTERM_BP_DIRECT	GO:0000278~mitotic cell cycle	4	0.683761	0.0521388	USP3, SETDB2, TBCD, SKA1	383	30	13479	4.69243	1	1	1
GOTERM_BP_DIRECT	GO:0005975~carbohydrate metabolic process	8	1.36752	0.052462	LOC102169641, MGAM2, LOC102185028, MAN1A1, SLC3A2, CASD1, FUT1, LOC102169350	383	119	13479	2.36593	1	1	1
GOTERM_BP_DIRECT	GO:0031449~regulation of slow-twitch skeletal muscle fiber contraction	2	0.34188	0.0558796	LOC106502520, LOC102181869	383	2	13479	35.1932	1	1	1
GOTERM_BP_DIRECT	GO:2000609~regulation of thyroid hormone generation	2	0.34188	0.0558796	DUOXA1, DUOXA2	383	2	13479	35.1932	1	1	1
GOTERM_BP_DIRECT	GO:0060716~labyrinthine layer blood vessel development	3	0.512821	0.0740129	FBXW8, VASH2, PLG	383	16	13479	6.59873	1	1	1
GOTERM_BP_DIRECT	GO:0016055~Wnt signaling pathway	6	1.02564	0.0765248	PRKAA1, TNKS, WNT5A, VAX2, RSPO4, CSNK1G1	383	80	13479	2.63949	1	1	1
GOTERM_BP_DIRECT	GO:0002474~antigen processing and presentation of peptide antigen via MHC class I	2	0.34188	0.0826403	LOC102168547, B2M	383	3	13479	23.4621	1	1	1
GOTERM_BP_DIRECT	GO:1901078~negative regulation of relaxation of muscle	2	0.34188	0.0826403	ACTN3, NEUROG1	383	3	13479	23.4621	1	1	1
GOTERM_BP_DIRECT	GO:0048022~negative regulation of melanin biosynthetic process	2	0.34188	0.0826403	WNT5A, MFSD12	383	3	13479	23.4621	1	1	1
GOTERM_BP_DIRECT	GO:0010729~positive regulation of hydrogen peroxide biosynthetic process	2	0.34188	0.0826403	DUOXA1, DUOXA2	383	3	13479	23.4621	1	1	1
GOTERM_BP_DIRECT	GO:0043066~negative regulation of apoptotic process	11	1.88034	0.0846888	DNAJC3, LOC102179033, ITCH, PRKAA1, AREL1, BCL11B, RHBDD1, NUP62, WNT5A, PRLR, TBX3	383	215	13479	1.80058	1	1	1
GOTERM_BP_DIRECT	GO:0006979~response to oxidative stress	5	0.854701	0.0899955	DUOX1, WRN, PNKP, GCLM, DUOX2	383	60	13479	2.93277	1	1	1
GOTERM_BP_DIRECT	GO:0060324~face development	3	0.512821	0.0909733	RARG, MAP2K1, WNT5A	383	18	13479	5.86554	1	1	1
GOTERM_BP_DIRECT	GO:0008283~cell proliferation	6	1.02564	0.0970466	ENPEP, FBXW8, POC1B, TGFBI, TYR, SDCBP2	383	86	13479	2.45534	1	1	1
GOTERM_CC_DIRECT	GO:0016607~nuclear speck	16	2.73504	0.00915584	PNISR, PRKAA1, SF3B2, CSNK1A1, NCAPG2, STK19, CDYL, SDCBP2, CKAP4, PNN, WRN, PRPF3, CMYA5, PACSIN2, TRIM69, TAB1	421	292	16268	2.11733	0.929928	1	1
GOTERM_CC_DIRECT	GO:0005829~cytosol	78	13.3333	0.0105468	DGKG, DOCK6, CDA, HSPB8, GEMIN2, LRRK1, WWC2, HDLBP, TTF2, SENP6, AP1G1, DUOXA2, ANKFY1, MAN1A1, SPG11, ILKAP, PNISR, MAP2K1, PRKCI, AREL1, FBXW8, IST1, SDCBP2, COMMD4, CKAP4, UNC13D, DNAJC3, AFTPH, SHQ1, SAPCD2, PRPF3, ZNF318, AKT1S1, DXO, PIK3C3, CLOCK, CSNK1G1, ATP6V1B1, GLYR1, PHLPP2, VAC14, PRKAA1, HPGD, TNKS, SRC, AKR1D1, RASAL1, NDRG1, OAZ1, CAMSAP2, STRIP2, SPAST, CMYA5, SLC17A5, PACSIN2,…	421	2314	16268	1.30252	0.95331	1	1
GOTERM_CC_DIRECT	GO:0005643~nuclear pore	4	0.683761	0.0347207	NDC1, NUP62, XPO7, RAE1	421	28	16268	5.52019	0.999963	1	1
GOTERM_CC_DIRECT	GO:0005654~nucleoplasm	65	11.1111	0.0355093	RARG, BNC1, SENP6, ZNF609, IYD, NUP62, DAG1, JAK2, ILKAP, CDKL2, RFC4, USP3, NGDN, DNTTIP2, SOX12, TSN, AFTPH, SHQ1, SAPCD2, ZNF318, WAC, DXO, CLOCK, ABCG2, GLYR1, PHLPP2, KHDRBS3, SF3B3, HPGD, SRC, PNKP, DOT1L, CEBPG, DDX23, MYNN, SLC3A2, SLC9A1, FZR1, SPAST, ORC1, GRPEL1, BTBD1, TBC1D14, PIP5K1C, RAB11FIP3, RAE1, CBR3, RNF20, BRAP, RANBP3, NIFK, SETDB2, C6H4ORF19, RITA1, BCDIN3D, A1CF, SCAF4, S…	421	1986	16268	1.2647	0.999971	1	1
GOTERM_CC_DIRECT	GO:0000781~chromosome, telomeric region	6	1.02564	0.0423146	PIF1, WRN, ORC1, SPO11, TNKS, DOT1L	421	74	16268	3.13308	0.999996	1	1
GOTERM_CC_DIRECT	GO:0032982~myosin filament	2	0.34188	0.0509701	LOC106502520, LOC102181869	421	2	16268	38.6413	1	1	1
GOTERM_CC_DIRECT	GO:0016323~basolateral plasma membrane	8	1.36752	0.0516661	SLCO1C1, HPGD, ABCC5, CLDN19, LEPR, SLC3A2, TEK, ATP6V1B1	421	130	16268	2.37793	1	1	1
GOTERM_CC_DIRECT	GO:0005813~centrosome	16	2.73504	0.0559198	CDKL2, CEP135, CSNK1A1, IST1, NCKAP5L, TBCD, RITA1, PDE4DIP, NDRG1, CAMSAP2, WRN, SPAST, NUP62, ALMS1, POC1B, KIZ	421	368	16268	1.68006	1	1	1
GOTERM_CC_DIRECT	GO:0090543~Flemming body	3	0.512821	0.0700667	IST1, USP3, NUP62	421	17	16268	6.81906	1	1	1
GOTERM_CC_DIRECT	GO:0005911~cell-cell junction	6	1.02564	0.0744683	RHO, DAG1, FAT1, PACSIN2, PTPRJ, TEK	421	87	16268	2.66492	1	1	1
GOTERM_CC_DIRECT	GO:0042612~MHC class I protein complex	2	0.34188	0.0754748	LOC102168547, B2M	421	3	16268	25.7609	1	1	1
GOTERM_CC_DIRECT	GO:0005764~lysosome	9	1.53846	0.0800762	LOC102169641, MGAM2, NAPSA, PLEKHF1, SRC, SLC3A2, MFSD12, LOC102169350, UNC13D	421	173	16268	2.01024	1	1	1
GOTERM_CC_DIRECT	GO:0005730~nucleolus	21	3.58974	0.0882327	RNF20, SF3B3, NIFK, POP4, PNKP, GEMIN2, NGDN, DDX23, FCF1, DNTTIP2, WDR75, SDCBP2, SNAPC5, WRN, SAPCD2, STK24, LOC108636199, SCD, RGS12, SPG11, MPHOSPH6	421	559	16268	1.45164	1	1	1
GOTERM_CC_DIRECT	GO:0031410~cytoplasmic vesicle	6	1.02564	0.0895803	PDGFRB, ENPEP, SLC17A5, MAN1A1, SPG11, SOD1	421	92	16268	2.52009	1	1	1
GOTERM_CC_DIRECT	GO:0016324~apical plasma membrane	9	1.53846	0.0975835	DUOX1, PRKCI, ENPEP, ABCC5, SLC3A2, TEK, DUOX2, ATP6V1B1, SLC9A1	421	181	16268	1.92139	1	1	1
GOTERM_MF_DIRECT	GO:0005509~calcium ion binding	28	4.78632	0.00415232	DGKG, USP32, PROS1, GUCA1B, GUCA1A, ATP2A2, LTBP2, PKD2L2, EFCAB11, FBLN5, DUOX1, LOC102191176, DAG1, OTOF, MAN1A1, DUOX2, ACTN3, ANXA5, EPS15L1, ZZEF1, CLEC6A, MYL2, FAT1, DSG1, NOX5, LALBA, MATN4, CAPS	392	600	15018	1.78786	0.848158	1	1
GOTERM_MF_DIRECT	GO:0005524~ATP binding	51	8.71795	0.0104034	DGKG, EIF4A2, SPO11, LRRK1, DNHD1, ATP2A2, TTF2, LOC102173859, JAK2, GLUL, CDKL2, RFC5, PDGFRB, MAP2K1, DDX59, PRKCI, RFC4, DDX58, ABCC5, LMTK3, SYN2, PIK3C3, CSNK1G1, ATP6V1B1, ABCG2, PIF1, PRKAA1, LOC102185549, ROCK1, SRC, DDX23, ATP10A, WRN, GRK3, SPAST, ORC1, CKB, PIP5K1C, MARK3, LOC102181419, LOC106502520, CSNK1A1, GATB, SUCLA2, STK24, WNK2, SKIV2L, TEK, MAP3K14, GALK2, LOC102181869	392	1380	15018	1.41585	0.991239	1	1
GOTERM_MF_DIRECT	GO:0031267~small GTPase binding	12	2.05128	0.0158513	FMNL1, YIPF2, ROCK1, AP1G1, ANKFY1, XPO7, STK19, NDRG1, RAB11FIP3, UNC13D, SFXN5, SOD1	392	200	15018	2.29867	0.999281	1	1
GOTERM_MF_DIRECT	GO:0017116~single-stranded DNA-dependent ATP-dependent DNA helicase activity	3	0.512821	0.0264968	RFC5, PIF1, RFC4	392	10	15018	11.4934	0.999995	1	1
GOTERM_MF_DIRECT	GO:0016787~hydrolase activity	9	1.53846	0.0301272	EIF4A2, LOC102182159, AADACL3, LOC102181144, DDX59, DDX23, TMEM62, SKIV2L, TTF2	392	140	15018	2.46286	0.999999	1	1
GOTERM_MF_DIRECT	GO:0008270~zinc ion binding	27	4.61538	0.0310758	CDA, RARG, ENPEP, TNKS, TTF2, UBR1, MMP27, BRAP, ZFHX3, KDM2B, ZFR2, DDX58, FBXL19, NR1H2, QPCTL, USP3, SETDB2, USP45, ZZEF1, SOD1, DYTN, TADA2B, NR4A3, TRAF3, ZNF318, TRIM58, ZCCHC3	392	676	15018	1.53018	0.999999	1	1
GOTERM_MF_DIRECT	GO:0016491~oxidoreductase activity	8	1.36752	0.0345996	IL4I1, HIBADH, LOC102185532, SCD, NOX5, L2HGDH, TYR, GLYR1	392	118	15018	2.59737	1	1	1
GOTERM_MF_DIRECT	GO:0047834~D-threo-aldose 1-dehydrogenase activity	4	0.683761	0.0388048	LOC102176622, AKR1D1, LOC102176897, GCLM	392	29	15018	5.28431	1	1	1
GOTERM_MF_DIRECT	GO:0042169~SH2 domain binding	4	0.683761	0.0388048	SRC, NUP62, DAG1, JAK2	392	29	15018	5.28431	1	1	1
GOTERM_MF_DIRECT	GO:0042393~histone binding	6	1.02564	0.0394425	RNF20, YEATS2, TBL1XR1, TNKS, USP3, JAK2	392	72	15018	3.1926	1	1	1
GOTERM_MF_DIRECT	GO:0010181~FMN binding	3	0.512821	0.0436341	IYD, PNPO, HAO1	392	13	15018	8.84105	1	1	1
GOTERM_MF_DIRECT	GO:0004556~alpha-amylase activity	2	0.34188	0.0513947	LOC102169641, LOC102169350	392	2	15018	38.3112	1	1	1
GOTERM_MF_DIRECT	GO:0008107~galactoside 2-alpha-L-fucosyltransferase activity	2	0.34188	0.0760953	LOC102185028, FUT1	392	3	15018	25.5408	1	1	1
GOTERM_MF_DIRECT	GO:0003724~RNA helicase activity	5	0.854701	0.0778133	EIF4A2, DDX59, DDX58, DDX23, SKIV2L	392	62	15018	3.08961	1	1	1
KEGG_PATHWAY	chx04610:Complement and coagulation cascades	9	1.53846	0.0035748	LOC102182127, PROS1, CFI, SERPING1, LOC102189753, PLG, KNG1, CFB, C2	241	93	8879	3.56539	0.629163	0.990219	0.990219
KEGG_PATHWAY	chx04810:Regulation of actin cytoskeleton	12	2.05128	0.0363325	CHRM2, PDGFRB, MAP2K1, ROCK1, SRC, MYL2, LPAR1, ITGB7, PIP5K1C, KNG1, FGF21, SLC9A1	241	220	8879	2.00958	0.999965	1	1
KEGG_PATHWAY	chx05410:Hypertrophic cardiomyopathy	7	1.19658	0.036351	PRKAA1, LOC106502520, MYL2, DAG1, ATP2A2, ITGB7, LOC102181869	241	91	8879	2.83402	0.999965	1	1
KEGG_PATHWAY	chx04744:Phototransduction	4	0.683761	0.0388575	RHO, GUCA1B, GUCA1A, PDE6A	241	28	8879	5.26319	0.999983	1	1
KEGG_PATHWAY	chx04920:Adipocytokine signaling pathway	6	1.02564	0.0426134	PRKAA1, IRS1, NPY, LEPR, ACSL3, JAK2	241	71	8879	3.11344	0.999994	1	1
KEGG_PATHWAY	chx00510:N-Glycan biosynthesis	5	0.854701	0.0513421	ALG8, ST6GAL1, ALG9, MGAT3, MAN1A1	241	52	8879	3.54253	1	1	1
KEGG_PATHWAY	chx04151:PI3K-Akt signaling pathway	16	2.73504	0.0767035	PHLPP2, CHRM2, PDGFRB, PRKAA1, MAP2K1, IRS1, LPAR1, PTEN, PRLR, IBSP, CCNE2, CHAD, ITGB7, TEK, JAK2, FGF21	241	369	8879	1.5975	1	1	1
KEGG_PATHWAY	chx04540:Gap junction	6	1.02564	0.0894436	PDGFRB, TUBA1C, MAP2K1, SRC, LPAR1, LOC102178426	241	88	8879	2.51198	1	1	1
KEGG_PATHWAY	chx04550:Signaling pathways regulating pluripotency of stem cells	8	1.36752	0.0925798	ZFHX3, MAP2K1, WNT5A, JAK2, NEUROG1, ISL1, SKIL, TBX3	241	143	8879	2.06111	1	1	1
KEGG_PATHWAY	chx00250:Alanine, aspartate and glutamate metabolism	4	0.683761	0.0928801	IL4I1, GAD1, FOLH1B, GLUL	241	40	8879	3.68423	1	1	1
KEGG_PATHWAY	chx05150:Staphylococcus aureus infection	6	1.02564	0.0962139	CFI, DSG1, LOC102189753, PLG, CFB, C2	241	90	8879	2.45615	1	1	1
KEGG_PATHWAY	chx04260:Cardiac muscle contraction	6	1.02564	0.0996943	LOC106502520, MYL2, ATP2A2, LOC102173562, SLC9A1, LOC102181869	241	91	8879	2.42916	1	1	1
