# Supplementary material for: Drivers of plateau adaptability in cashmere goats revealed by genomic and transcriptomic analyses
Source: BMC Genomics. 2023 Aug 1;24:428. doi: 10.1186/s12864-023-09333-1 (PMC10391913; doi:10.1186/s12864-023-09333-1)
Supplement: Supplementary file 4 — Supplementary Material 4 [file 12864_2023_9333_MOESM4_ESM.xlsx]

## Sheet: Sheet1
Table S4 The GO and KEGG enrichment analysis of DEGs.
	Category	Term	Count	%	PValue	Genes	List Total	Pop Hits	Pop Total	Fold Enrichment	Bonferroni	Benjamini	FDR
Up-regulated expression	GOTERM_BP_DIRECT	GO:0008283~cell proliferation	5	0.728863	0.0305507	IL18RAP, YME1L1, TYR, FAM83B, GNAI2	186	86	13479	4.21324	1	1	1
	GOTERM_BP_DIRECT	GO:0010980~positive regulation of vitamin D 24-hydroxylase activity	2	0.291545	0.0406156	VDR, FGF23	186	3	13479	48.3118	1	1	1
	GOTERM_BP_DIRECT	GO:0007213~G-protein coupled acetylcholine receptor signaling pathway	2	0.291545	0.0406156	AGRN, GNAI2	186	3	13479	48.3118	1	1	1
	GOTERM_BP_DIRECT	GO:1905279~regulation of retrograde transport, endosome to Golgi	2	0.291545	0.0406156	USP7, ATP9A	186	3	13479	48.3118	1	1	1
	GOTERM_BP_DIRECT	GO:0009637~response to blue light	2	0.291545	0.0406156	DCT, TYR	186	3	13479	48.3118	1	1	1
	GOTERM_BP_DIRECT	GO:0045184~establishment of protein localization	3	0.437318	0.0457193	RCC2, PLK1, MCC	186	25	13479	8.69613	1	1	1
	GOTERM_BP_DIRECT	GO:0014826~vein smooth muscle contraction	2	0.291545	0.0537861	EDNRB, EDN2	186	4	13479	36.2339	1	1	1
	GOTERM_BP_DIRECT	GO:0090080~positive regulation of MAPKKK cascade by fibroblast growth factor receptor signaling pathway	2	0.291545	0.0537861	FGF23, FGF21	186	4	13479	36.2339	1	1	1
	GOTERM_BP_DIRECT	GO:1903779~regulation of cardiac conduction	2	0.291545	0.0667768	LOC102170378, AGT	186	5	13479	28.9871	1	1	1
	GOTERM_BP_DIRECT	GO:0007411~axon guidance	4	0.58309	0.0788744	NRP2, FLRT3, OTX2, NEO1	186	73	13479	3.97084	1	1	1
	GOTERM_BP_DIRECT	GO:0042438~melanin biosynthetic process	2	0.291545	0.0795901	DCT, TYR	186	6	13479	24.1559	1	1	1
	GOTERM_BP_DIRECT	GO:0035878~nail development	2	0.291545	0.0795901	HOXC13, FOXN1	186	6	13479	24.1559	1	1	1
	GOTERM_BP_DIRECT	GO:0097484~dendrite extension	2	0.291545	0.0795901	CYFIP2, LLPH	186	6	13479	24.1559	1	1	1
	GOTERM_BP_DIRECT	GO:2000271~positive regulation of fibroblast apoptotic process	2	0.291545	0.0795901	BTG1, STK17A	186	6	13479	24.1559	1	1	1
	GOTERM_BP_DIRECT	GO:0075522~IRES-dependent viral translational initiation	2	0.291545	0.0922284	CSDE1, EIF3D	186	7	13479	20.7051	1	1	1
	GOTERM_BP_DIRECT	GO:1990830~cellular response to leukemia inhibitory factor	4	0.58309	0.0946305	KDM3A, NRP2, TNFAIP6, CTH	186	79	13479	3.66925	1	1	1
	GOTERM_CC_DIRECT	GO:0045095~keratin filament	24	3.49854	9.67574e-22	LOC102178483, KRT82, LOC102179595, LOC102185436, LOC102183766, LOC102184223, LOC102183211, LOC108638297, LOC102184693, LOC102185150, LOC102170546, LOC102177517, KRT84, LOC100861184, LOC108638292, LOC102172755, LOC102171368, LOC102170264, LOC108638299, LOC108638288, LOC102176522, LOC108634945, LOC102174594, LOC102182538	260	90	16268	16.6851	1.84807e-19	1.84807e-19	1.84807e-19
	GOTERM_CC_DIRECT	GO:0005882~intermediate filament	14	2.04082	1.04017e-11	LOC102179881, KRTAP11-1, KRTAP15-1, KRT35, LOC100861175, LOC100861181, LOC100861381, LOC102176726, LOC100860930, LOC102168573, KRT39, KRT26, LOC102176457, KAP8	260	61	16268	14.3602	1.98672e-09	9.93359e-10	9.93359e-10
	GOTERM_CC_DIRECT	GO:0005802~trans-Golgi network	7	1.02041	0.00696928	RAB21, CNST, MLANA, DENND5A, CHAC1, TBC1D23, ATP9A	260	106	16268	4.13193	0.73705	0.443711	0.443711
	GOTERM_CC_DIRECT	GO:0033162~melanosome membrane	3	0.437318	0.010444	GPR143, DCT, TYR	260	10	16268	18.7708	0.86538	0.498701	0.498701
	GOTERM_CC_DIRECT	GO:0031225~anchored component of membrane	3	0.437318	0.0820903	LOC108633351, LOC102190650, LOC102180168	260	30	16268	6.25692	1	1	1
	GOTERM_MF_DIRECT	GO:0005198~structural molecule activity	12	1.74927	5.13618e-07	LOC102179881, LOC102176726, LOC102168573, KRT39, LOC102170264, KRT26, LOC102176457, KRT35, COPG2, LOC102170546, LOC102182538, LOC100861381	223	107	15018	7.55274	0.000149452	0.000149463	0.000149463
	GOTERM_MF_DIRECT	GO:0031267~small GTPase binding	10	1.45773	0.00295492	CYFIP2, IPO13, AKAP13, FMNL1, IPO9, RCC2, ARHGAP1, DENND5A, DNM1L, SYTL2	223	200	15018	3.36726	0.577326	0.421967	0.421967
	GOTERM_MF_DIRECT	GO:0004035~alkaline phosphatase activity	3	0.437318	0.00435017	LOC108633351, LOC102190650, LOC102180168	223	7	15018	28.8623	0.718792	0.421967	0.421967
	GOTERM_MF_DIRECT	GO:0008289~lipid binding	6	0.874636	0.0253263	BPIFA2, FABP7, LOC102171351, LOC102186320, OSBPL1A, DNM1L	223	112	15018	3.60778	0.999427	1	1
	GOTERM_MF_DIRECT	GO:0015101~organic cation transmembrane transporter activity	2	0.291545	0.029347	SLC7A8, SLC29A4	223	2	15018	67.3453	0.999828	1	1
	GOTERM_MF_DIRECT	GO:0005104~fibroblast growth factor receptor binding	3	0.437318	0.0379887	FGF5, FLRT3, FGF21	223	21	15018	9.62076	0.999987	1	1
	GOTERM_MF_DIRECT	GO:0008083~growth factor activity	5	0.728863	0.0954357	FGF5, BMP8A, BMP8B, FGF23, FGF21	223	117	15018	2.878	1	1	1
	GOTERM_MF_DIRECT	GO:0010997~anaphase-promoting complex binding	2	0.291545	0.0990173	CDC20, PLK1	223	7	15018	19.2415	1	1	1
	KEGG_PATHWAY	chx05150:Staphylococcus aureus infection	8	1.16618	0.000708187	LOC102179881, LOC102176726, LOC102168573, KRT39, KRT26, LOC102176457, KRT35, LOC100861381	148	90	8864	5.32372	0.147344	0.159342	0.159342
	KEGG_PATHWAY	chx04915:Estrogen signaling pathway	9	1.31195	0.00186307	LOC102179881, LOC102176726, LOC102168573, KRT39, KRT26, LOC102176457, KRT35, LOC100861381, GNAI2	148	136	8864	3.96343	0.342679	0.209596	0.209596
	KEGG_PATHWAY	chx04923:Regulation of lipolysis in adipocytes	5	0.728863	0.0172756	PRKG2, ABHD5, LOC108634205, TSHR, GNAI2	148	60	8864	4.99099	0.980178	1	1
	KEGG_PATHWAY	chx05033:Nicotine addiction	4	0.58309	0.0282307	GABRR3, GABRP, CHRNA7, SLC17A8	148	40	8864	5.98919	0.998409	1	1
	KEGG_PATHWAY	chx00730:Thiamine metabolism	3	0.437318	0.0427008	LOC108633351, LOC102190650, LOC102180168	148	20	8864	8.98378	0.999946	1	1
	KEGG_PATHWAY	chx04216:Ferroptosis	4	0.58309	0.0473116	MAP1LC3C, FTH1, ACSL4, SLC7A11	148	49	8864	4.88913	0.999982	1	1
	KEGG_PATHWAY	chx03320:PPAR signaling pathway	5	0.728863	0.0581715	FABP7, UBC, SLC27A6, OLR1, ACSL4	148	88	8864	3.40295	0.999999	1	1
Down-regulated expression	GOTERM_BP_DIRECT	GO:0007588~excretion	3	0.167504	0.00188767	ABCG5, AMN, POU3F3	155	6	13479	43.4806	0.672632	1	1
	GOTERM_BP_DIRECT	GO:0006412~translation	12	0.670017	0.00730538	LOC102189480, LOC102191473, LOC102177244, LOC102171808, LOC102173750, RPL22, LOC102181405, RPL23A, LOC102190997, LOC108637681, LOC102182120, LOC102178261	155	409	13479	2.55143	0.986876	1	1
	GOTERM_BP_DIRECT	GO:0001568~blood vessel development	3	0.167504	0.0236253	COL1A1, FOXS1, COL1A2	155	21	13479	12.423	0.999999	1	1
	GOTERM_BP_DIRECT	GO:0045666~positive regulation of neuron differentiation	4	0.223339	0.0237271	PCP4, BRINP1, LOC102168874, NEUROG1	155	54	13479	6.44158	0.999999	1	1
	GOTERM_BP_DIRECT	GO:0021869~forebrain ventricular zone progenitor cell division	2	0.111669	0.0338879	POU3F2, POU3F3	155	3	13479	57.9742	1	1	1
	GOTERM_BP_DIRECT	GO:0031133~regulation of axon diameter	2	0.111669	0.0338879	WNT7A, CNTN2	155	3	13479	57.9742	1	1	1
	GOTERM_BP_DIRECT	GO:0035115~embryonic forelimb morphogenesis	3	0.167504	0.0352343	HOXA9, WNT7A, HOXA13	155	26	13479	10.034	1	1	1
	GOTERM_BP_DIRECT	GO:0006816~calcium ion transport	3	0.167504	0.0352343	PLCZ1, CACHD1, NMUR2	155	26	13479	10.034	1	1	1
	GOTERM_BP_DIRECT	GO:0009952~anterior/posterior pattern specification	4	0.223339	0.0427553	HOXA10, HOXA9, HOXC4, HOXB3	155	68	13479	5.11537	1	1	1
	GOTERM_BP_DIRECT	GO:0007266~Rho protein signal transduction	3	0.167504	0.0430527	COL1A2, CDC42EP5, EPS8L2	155	29	13479	8.996	1	1	1
	GOTERM_BP_DIRECT	GO:0030199~collagen fibril organization	3	0.167504	0.066598	COL1A1, COL1A2, COL11A2	155	37	13479	7.05092	1	1	1
	GOTERM_BP_DIRECT	GO:1903427~negative regulation of reactive oxygen species biosynthetic process	2	0.111669	0.0666346	PAGE4, SLC30A10	155	6	13479	28.9871	1	1	1
	GOTERM_BP_DIRECT	GO:0060071~Wnt signaling pathway, planar cell polarity pathway	2	0.111669	0.0666346	WNT7A, CTHRC1	155	6	13479	28.9871	1	1	1
	GOTERM_BP_DIRECT	GO:0050885~neuromuscular process controlling balance	3	0.167504	0.0730238	FOXS1, RBFOX1, NEUROG1	155	39	13479	6.68933	1	1	1
	GOTERM_BP_DIRECT	GO:0021846~cell proliferation in forebrain	2	0.111669	0.0773033	WNT7A, LHX5	155	7	13479	24.8461	1	1	1
	GOTERM_BP_DIRECT	GO:0021799~cerebral cortex radially oriented cell migration	2	0.111669	0.0773033	POU3F2, POU3F3	155	7	13479	24.8461	1	1	1
	GOTERM_BP_DIRECT	GO:0048644~muscle organ morphogenesis	2	0.111669	0.0773033	GSC, SMTNL1	155	7	13479	24.8461	1	1	1
	GOTERM_BP_DIRECT	GO:2000774~positive regulation of cellular senescence	2	0.111669	0.0878507	LOC108636541, PAWR	155	8	13479	21.7403	1	1	1
	GOTERM_BP_DIRECT	GO:0097094~craniofacial suture morphogenesis	2	0.111669	0.0982784	MMP14, NEUROG1	155	9	13479	19.3247	1	1	1
	GOTERM_BP_DIRECT	GO:0043589~skin morphogenesis	2	0.111669	0.0982784	COL1A1, COL1A2	155	9	13479	19.3247	1	1	1
	GOTERM_CC_DIRECT	GO:0005615~extracellular space	17	0.94919	0.00323169	AMN, SSC5D, AZU1, PRSS33, SOD3, DLK1, COL1A1, SFRP4, MMP14, CXCL11, SCUBE1, COL1A2, C1QTNF6, LOC102168874, IL17D, CTHRC1, LOC108636626	189	642	16268	2.27922	0.376615	0.471827	0.471827
	GOTERM_CC_DIRECT	GO:0034364~high-density lipoprotein particle	3	0.167504	0.0179988	LOC102168428, LCAT, LOC100860781	189	18	16268	14.3457	0.929473	0.83877	0.83877
	GOTERM_CC_DIRECT	GO:0005840~ribosome	10	0.558347	0.0194283	LOC102189480, LOC102191473, LOC102177244, LOC102171808, LOC102173750, LOC102181405, RPL23A, LOC102190997, LOC108637681, LOC102182120	189	346	16268	2.48769	0.942985	0.83877	0.83877
	GOTERM_CC_DIRECT	GO:0005584~collagen type I trimer	2	0.111669	0.02298	COL1A1, COL1A2	189	2	16268	86.0741	0.966434	0.83877	0.83877
	GOTERM_CC_DIRECT	GO:0098793~presynapse	4	0.223339	0.0408963	RPL22, WNT7A, SNCB, C1QL1	189	66	16268	5.21661	0.997749	1	1
	GOTERM_CC_DIRECT	GO:0031012~extracellular matrix	4	0.223339	0.0542365	MMP14, MMP7, MMP23B, WNT7A	189	74	16268	4.65265	0.999709	1	1
	GOTERM_CC_DIRECT	GO:0097512~cardiac myofibril	2	0.111669	0.067376	MYH7B, TNNT2	189	6	16268	28.6914	0.999962	1	1
	GOTERM_MF_DIRECT	GO:0005523~tropomyosin binding	3	0.167504	0.0109624	TNNT2, S100A6, SMTNL1	174	14	15018	18.4951	0.888481	0.841083	0.841083
	GOTERM_MF_DIRECT	GO:0005229~intracellular calcium activated chloride channel activity	3	0.167504	0.0125539	LOC102185237, ANO8, NMUR2	174	15	15018	17.2621	0.91906	0.841083	0.841083
	GOTERM_MF_DIRECT	GO:0003735~structural constituent of ribosome	12	0.670017	0.0126796	LOC102189480, LOC102191473, LOC102177244, LOC102171808, LOC102173750, RPL22, LOC102181405, RPL23A, LOC102190997, LOC108637681, LOC102182120, LOC102178261	174	438	15018	2.36467	0.921085	0.841083	0.841083
	GOTERM_MF_DIRECT	GO:0005509~calcium ion binding	14	0.781686	0.0215655	CACNA1B, HSPG2, DLK1, LOC102191570, LOC108633164, PCP4, SCUBE1, LOC102191176, PLCZ1, S100A6, LOC102172074, CDH15, SNCB, MATN4	174	600	15018	2.01391	0.986944	0.946028	0.946028
	GOTERM_MF_DIRECT	GO:0019843~rRNA binding	4	0.223339	0.0266739	NGRN, RPL23A, LOC102190997, LOC102182120	174	56	15018	6.16502	0.995393	0.946028	0.946028
	GOTERM_MF_DIRECT	GO:0000977~RNA polymerase II regulatory region sequence-specific DNA binding	5	0.279174	0.0311956	DBP, RFXAP, SP5, SCRT1, PHOX2A	174	103	15018	4.18982	0.998176	0.946028	0.946028
	GOTERM_MF_DIRECT	GO:0005201~extracellular matrix structural constituent	3	0.167504	0.0332774	COL1A1, COL1A2, COL11A2	174	25	15018	10.3572	0.998811	0.946028	0.946028
	GOTERM_MF_DIRECT	GO:1903136~cuprous ion binding	2	0.111669	0.0671677	LOC102170266, SNCB	174	6	15018	28.7701	0.999999	1	1
	GOTERM_MF_DIRECT	GO:0048407~platelet-derived growth factor binding	2	0.111669	0.0885447	COL1A1, COL1A2	174	8	15018	21.5776	1	1	1
	GOTERM_MF_DIRECT	GO:0001228~transcriptional activator activity, RNA polymerase II transcription regulatory region sequence-specific binding	8	0.446678	0.0907728	GCM2, HOXA10, HOXA9, DBP, RFXAP, HOXB3, POU3F2, HOXA13	174	333	15018	2.07352	1	1	1
	KEGG_PATHWAY	chx04974:Protein digestion and absorption	8	0.446678	0.00185431	COL1A1, SLC9A3, COL3A1, COL1A2, LOC102174148, COL5A1, COL11A2, LOC108634845	107	147	8864	4.50836	0.285335	0.248506	0.248506
	KEGG_PATHWAY	chx03010:Ribosome	9	0.502513	0.00274592	LOC102191473, LOC102175205, LOC102177244, LOC102179258, LOC102171808, RPL22, RPL23A, LOC102190997, LOC102182120	107	201	8864	3.7093	0.39207	0.248506	0.248506
	KEGG_PATHWAY	chx05171:Coronavirus disease - COVID-19	10	0.558347	0.00980021	LOC102191473, LOC102175205, LOC102177244, LOC102179258, LOC102171808, RPL22, RPL23A, ISG15, LOC102190997, LOC102182120	107	301	8864	2.7522	0.831798	0.591279	0.591279
	KEGG_PATHWAY	chx00380:Tryptophan metabolism	4	0.223339	0.0205724	AANAT, LOC102171556, IDO1	107	49	8864	6.76254	0.976773	0.930903	0.930903
	KEGG_PATHWAY	chx04926:Relaxin signaling pathway	5	0.279174	0.0765074	COL1A1, COL3A1, COL1A2, GNB3, LOC108634845	107	134	8864	3.09109	0.999999	1	1
	KEGG_PATHWAY	chx00350:Tyrosine metabolism	3	0.167504	0.0969705	ALDH3A1, GOT1L1, LOC102171556	107	44	8864	5.64826	1	1	1
