# Supplementary material for: Drivers of plateau adaptability in cashmere goats revealed by genomic and transcriptomic analyses
Source: BMC Genomics. 2023 Aug 1;24:428. doi: 10.1186/s12864-023-09333-1 (PMC10391913; doi:10.1186/s12864-023-09333-1)
Supplement: Supplementary file 5 — Supplementary Material 5 [file 12864_2023_9333_MOESM5_ESM.xlsx]

## Sheet: Table S5
Table S5 The phenotypic data from 64 samples.
Breeds	Samples	Mean fiber diameter（mm）
Jiangnan cashmere goat	JF1	12.6
Jiangnan cashmere goat	JF2	13.2
Jiangnan cashmere goat	JF3	13.2
Jiangnan cashmere goat	JF4	13.3
Jiangnan cashmere goat	JF5	13.4
Jiangnan cashmere goat	JF6	13.4
Jiangnan cashmere goat	JF7	13.5
Jiangnan cashmere goat	JF8	13.6
Jiangnan cashmere goat	JF9	13.6
Jiangnan cashmere goat	JF10	13.6
Jiangnan cashmere goat	JF11	13.6
Jiangnan cashmere goat	JF12	13.7
Jiangnan cashmere goat	JF13	13.8
Jiangnan cashmere goat	JF14	13.8
Jiangnan cashmere goat	JF15	13.8
Jiangnan cashmere goat	JF16	13.8
Jiangnan cashmere goat	JC1	17.9
Jiangnan cashmere goat	JC2	17.9
Jiangnan cashmere goat	JC3	17.9
Jiangnan cashmere goat	JC4	17.9
Jiangnan cashmere goat	JC5	17.9
Jiangnan cashmere goat	JC6	17.8
Jiangnan cashmere goat	JC7	17.8
Jiangnan cashmere goat	JC8	17.8
Jiangnan cashmere goat	JC9	17.7
Jiangnan cashmere goat	JC10	17.7
Jiangnan cashmere goat	JC11	17.6
Jiangnan cashmere goat	JC12	17.6
Jiangnan cashmere goat	JC13	17.6
Jiangnan cashmere goat	JC14	17.5
Jiangnan cashmere goat	JC15	17.5
Jiangnan cashmere goat	JC16	17.4
Tibetan cashmere goat	TF1	12.8
Tibetan cashmere goat	TF2	13
Tibetan cashmere goat	TF3	13.5
Tibetan cashmere goat	TF4	13.7
Tibetan cashmere goat	TF5	13.7
Tibetan cashmere goat	TF6	12.5
Tibetan cashmere goat	TF7	13
Tibetan cashmere goat	TF8	13.5
Tibetan cashmere goat	TF9	13.6
Tibetan cashmere goat	TF10	12.9
Tibetan cashmere goat	TF11	13.7
Tibetan cashmere goat	TF12	13.1
Tibetan cashmere goat	TF13	12.5
Tibetan cashmere goat	TF14	13.1
Tibetan cashmere goat	TF15	13.1
Tibetan cashmere goat	TF16	13.2
Tibetan cashmere goat	TC1	16.2
Tibetan cashmere goat	TC2	16.3
Tibetan cashmere goat	TC3	16.4
Tibetan cashmere goat	TC4	16.8
Tibetan cashmere goat	TC5	16.6
Tibetan cashmere goat	TC6	17.2
Tibetan cashmere goat	TC7	16.5
Tibetan cashmere goat	TC8	17.4
Tibetan cashmere goat	TC9	17.3
Tibetan cashmere goat	TC10	17.5
Tibetan cashmere goat	TC11	17.2
Tibetan cashmere goat	TC12	17.3
Tibetan cashmere goat	TC13	17.3
Tibetan cashmere goat	TC14	17
Tibetan cashmere goat	TC15	16.6
Tibetan cashmere goat	TC16	17.2
